# Supplementary material for: Exogenous Ferulic Acid Mitigates Flooding Stress in Broccoli via GSH-Mediated Redox Homeostasis
Source: Plants (Basel). 2026 Apr 25;15(9):1323. doi: 10.3390/plants15091323 (PMC13165301; doi:10.3390/plants15091323)
Supplement: Supplementary file 1 [file plants-15-01323-s001.zip]

Archive with 1 entries (1 files):
- plants-4236774-supplementary.pdf
